# Supplementary material for: Treatment of Oral Biofilms by a D-Enantiomeric Peptide
Source: PLoS One. 2016 Nov 23;11(11):e0166997. doi: 10.1371/journal.pone.0166997 (PMC5120842; doi:10.1371/journal.pone.0166997)
Supplement: S1 Appendix — (XLSX) [file pone.0166997.s001.xlsx]

## Sheet: Sheet1
S1 Appendix
Fig 1 data set
Donor 1 BHI								Donor 1 LB
Concentrations	0 μg/ml	5 μg/ml	10 μg/ml	20 μg/ml	40 μg/ml	80 μg/ml		Concentrations	0 μg/ml	5 μg/ml	10 μg/ml	20 μg/ml	40 μg/ml	80 μg/ml
Mean	0.3025	0.25075	0.24025	0.2	0.222	0.191		Mean	0.138	0.087	0.098	0.09175	0.10375	0.09125
SD	0.0711641	0.0159034	0.0580424	0.0248998	0.028717	0.034		SD	0.0148549	0.0101325	0.00424264	0.00567891	0.0125532	0.00590903
Donor 2 BHI								Donor 2 LB
Mean	0.292	0.21775	0.2105	0.203	0.24625	0.20125		Mean	0.1675	0.11425	0.125075	0.08525	0.068	0.07825
SD	0.0483735	0.0450805	0.0200915	0.0371932	0.0111766	0.0115866		SD	0.0233024	0.0429447	0.0200189	0.00518813	0.0253377	0.0144309
Donor 3 BHI								Donor 3 LB
Mean	0.31425	0.229	0.21825	0.203	0.2575	0.23875		Mean	0.14575	0.10775	0.08825	0.09375	0.09025	0.098
SD	0.0732547	0.0172047	0.0126853	0.0060553	0.0271968	0.0299374		SD	0.0482519	0.0115289	0.00275379	0.00590903	0.00590903	0.0217256
Fig 2 data set
Fig 2 C (Proportion of dead bacteria)								Fig 2 D (Biovolume)
Mean		Sterile water	Peptide 1018	Donor 1	Donor 2	Donor 3		Mean		Sterile water	Peptide 1018	Donor 1	Donor 2	Donor 3
5 μg/ml	Day 1	0.0233333	0.4	0.74419	0.7566	0.823		5 μg/ml	Day 1	242036	134138	143228	115608	121493
	Day 2	0.0475	0.449167	0.78806	0.78773	0.833			Day 2	284667	147512	127493	144976	138995
	Day 3	0.0283333	0.395833	0.787	0.81161	0.876			Day 3	393322	212021	181648	164114	156515
10 μg/ml	Day 1	0.0233333	0.646667	0.858	0.85428	0.892		10 μg/ml	Day 1	242036	18345.9	14327.9	13052.5	13007.7
	Day 2	0.0475	0.7675	0.83	0.83392	0.883			Day 2	284667	23065.5	15742.9	13070.3	13730.6
	Day 3	0.0283333	0.6525	0.859	0.86669	0.901			Day 3	393322	22940.9	17068.8	14475	14812
SD		Sterile water	Peptide 1018	Donor 1	Donor 2	Donor 3		SD		Sterile water	Peptide 1018	Donor 1	Donor 2	Donor 3
5 μg/ml	Day 1	0.00778499	0.118705	0.115129	0.0681674	0.457165		5 μg/ml	Day 1	51941.4	12465.4	43196.7	37456.1	19540.6
	Day 2	0.0148477	0.0912995	0.0983015	0.0550723	0.0444847			Day 2	45432	14324	25487.6	32106.3	23394.3
	Day 3	0.00937437	0.12154	0.0855115	0.0774292	0.368782			Day 3	33232	43479.7	39194.7	40214.7	29754
10 μg/ml	Day 1	0.00778499	0.113964	0.0594045	0.0663326	0.209762		10 μg/ml	Day 1	51941.4	3924.26	2667.6	2850.18	3161.33
	Day 2	0.0148477	0.142199	0.0586894	0.0842865	0.034335			Day 2	45432	10907.3	3874.38	2914.26	2374.05
	Day 3	0.0148477	0.1416	0.0354181	0.085036	0.303498			Day 3	33232	11061	5668.95	3499.63	2672.38
Fig 3 data set
Fig 3 C (Proportion of dead bacteria)
Mean		Sterile water	Peptide 1018	Donor 1	Donor 2	Donor 3
5 μg/ml	1 day	0.049	0.242	0.803163	0.771	0.872
	2 days	0.037	0.352	0.84651	0.80556	0.8824
	3 days	0.037	0.508	0.85966	0.82948	0.908
10 μg/ml	1 day	0.049	0.351	0.893092	0.85685	0.91
	2 days	0.037	0.47	0.89514	0.888	0.8714
	3 days	0.037	0.697	0.89506	0.87557	0.918
SD		Sterile water	Peptide 1018	Donor 1	Donor 2	Donor 3
5 μg/ml	1 day	0.0223358	0.0573101	0.0842373	0.105562	0.0449197
	2 days	0.0149443	0.0694102	0.0772914	0.086509	0.0442473
	3 days	0.0235938	0.124258	0.0447276	0.0938807	0.0204396
10 μg/ml	1 day	0.0223358	0.0576291	0.0603741	0.0625541	0.0249444
	2 days	0.0149443	0.0912871	0.0652609	0.0493964	0.0726318
	3 days	0.0235938	0.0780385	0.074743	0.0968329	0.0214994
Fig 4 data set
Fig 4 C (Proportion of dead bacteria)
Mean	Sterile water	Peptide 1018	Donor 1	Donor 2	Donor 3
1 time	0.025	0.26	0.77366	0.80687	0.81526
3 times	0.029	0.395	0.86337	0.85761	0.8435
SD	Sterile water	Peptide 1018	Donor 1	Donor 2	Donor 3
1 time	0.00942809	0.0535413	0.119998	0.0933586	0.064299
3 times	0.0144914	0.0615088	0.0931905	0.0837812	0.0646585
Fig 5 data set
Fig 5 D (Proportion of dead bacteria)
Mean	Sterile water	2% CHX	Peptide 1018	CHX+1018	Donor 1	Donor 2	Donor 3	CHX + Donor 1	CHX + Donor 2	CHX + Donor 3
1 min	0.0366667	0.23	0.167	0.372	0.74	0.75	0.849	0.886	0.83252	0.886
3 min	0.047	0.35	0.26	0.548	0.77366	0.80687	0.8664	0.898	0.88989	0.894
SD	Sterile water	2% CHX	Peptide 1018	CHX+1018	Donor 1	Donor 2	Donor 3	CHX + Donor 1	CHX + Donor 2	CHX + Donor 3
1 min	0.0184089	0.0754247	0.06245	0.0771434	0.0857645	0.0791606	0.0643687	0.0432563	0.0657774	0.0432563
3 min	0.022286	0.0671648	0.0598145	0.0586515	0.09	0.0837812	0.0520645	0.0373571	0.07656	0.060037
Fig 6 data set
Mean	Time	0 min	30 min	60 min	120 min		SD	0 min	30 min	60 min	120 min
BHI	S. mutans peptide treated	1.36167e+08	0	0	0		S. mutans peptide treated	1.16342e+08	0	0	0
	S. mutans untreated	1.32222e+08	1500000000	1500000000	1.43333e+09		S. mutans untreated	8.75754e+07	2.29129e+08	2.29129e+08	3.75278e+08
	E. faecalis peptide treated	2.11667e+08	0	0	0		E. faecalis peptide treated	7.64444e+07	0	0	0
	E. faecalis untreated	2.43333e+08	2.98333e+09	2.98333e+09	3550000000		E. faecalis untreated	1.20416e+08	2.84312e+08	2.84312e+08	8.66025e+07
	Plaque peptide treated donor 1	61000000	4.66667e+08	1.66667e+08	2.33333e+08		Plaque peptide treated donor 1	4.32255e+07	3.2532e+08	2.88675e+07	5.7735e+07
	Plaque untreated donor 1	6.12222e+07	3.11667e+09	2.03333e+09	2.03333e+09		Plaque untreated donor 1	4.7085e+07	5.61991e+08	4.0104e+08	4.0104e+08
	Plaque peptide treated donor 2	41000000	1.36667e+08	1.89667e+08	2.03333e+08		Plaque peptide treated donor 2	3.32255e+07	8.63204e+07	2.68675e+07	5.4735e+07
	Plaque untreated donor 2	4.12222e+07	1470000000	1980000000	2.57733e+09		Plaque untreated donor 2	4.6085e+07	5.11991e+08	4.6104e+08	4.6104e+08
	Plaque peptide treated donor 3	31000000	2.16667e+08	2.89667e+08	2.33333e+08		Plaque peptide treated donor 3	3.32255e+07	1.1632e+08	4.68675e+07	9.4735e+07
	Plaque untreated donor 3	3.12222e+07	1470000000	2280000000	2.47733e+09		Plaque untreated donor 3	3.6085e+07	4.11991e+08	4.6104e+08	3.6104e+08
LB	S. mutans peptide treated	1.36167e+08	0	0	0		S. mutans peptide treated	1.16342e+08	0	0	0
	S. mutans untreated	1.32222e+08	950000000	2.73333e+09	2300000000		S. mutans untreated	8.75754e+07	2.17945e+08	5.03322e+08	1.32288e+08
	E. faecalis peptide treated	2.11667e+08	0	0	0		E. faecalis peptide treated	7.64444e+07	0	0	0
	E. faecalis untreated	2.43333e+08	2.16667e+09	3150000000	1.86667e+09		E. faecalis untreated	1.20416e+08	1.1547e+08	1.80278e+08	2.02073e+08
	Plaque peptide treated donor 1	61000000	300000000	6.66667e+07	1.66667e+07		Plaque peptide treated donor 1	4.7085e+07	100000000	1.1547e+08	2.88675e+07
	Plaque untreated donor 1	6.12222e+07	2400000000	3200000000	3000000000		Plaque untreated donor 1	4.32255e+07	5.89491e+08	4.7697e+08	4.4441e+08
	Plaque peptide treated donor 2	91000000	200000000	5.66667e+07	1.86667e+07		Plaque peptide treated donor 2	4.4085e+07	120000000	1.0347e+08	2.38675e+07
	Plaque untreated donor 2	9.12222e+07	2200000000	2800000000	2800000000		Plaque untreated donor 2	4.02255e+07	5.49491e+08	4.4697e+08	4.0441e+08
	Plaque peptide treated donor 3	71000000	300000000	5.96667e+07	1.86667e+07		Plaque peptide treated donor 3	4.0885e+07	170000000	1.34701e+07	2.78675e+07
	Plaque untreated donor 3	7.12222e+07	2500000000	3000000000	3100000000		Plaque untreated donor 3	4.09255e+07	5.39491e+08	4.7697e+08	4.2441e+08
